# Supplementary material for: A-770041 reverses paclitaxel and doxorubicin resistance in osteosarcoma cells
Source: BMC Cancer. 2014 Sep 19;14:681. doi: 10.1186/1471-2407-14-681 (PMC4177239; doi:10.1186/1471-2407-14-681)
Supplement: Supplementary file 1 — Additional file 1: Identification of 18 kinase inhibitors that reverse drug resistance in osteosarcoma MDR cell lines. (XLSX 12 KB) [file 12885_2014_4862_MOESM1_ESM.xlsx]

## Sheet: Sheet1
Supplementary Table 1: Identification of 18 kinase inhibitors that reverse drug resistance in osteosarcoma MDR cell lines
Name of compound	Potential kinase target
A-770041*	SRC, LCK
AP24534	Pan-tyrosine kinase inhibitor
CGP74514A	CDK1
GSK461364	PLK1
CAS 894804-07-0	JNK
NVP-TAE684	ALK, MAPKs
THZ-2-118	JNK
Dasatinib	Pan-tyrosine kinase inhibitor
EMD616404	Tpl2 kinase
AZD0530	SRC
R-406	SYK
Lapatinib	EGFR
TGX-221	PI3Kβ
TAK-715	p38
SML-1099	CDK1
THZ-1-125	JNK
WZ-10-006	Pan-tyrosine kinase inhibitor
WZ-4002	Pan-tyrosine kinase inhibitor
* Highlighted the 8 compounds identified after the second screening
